# Supplementary material for: Analysis of cancer-associated glycosyltransferases reveals novel targets of non-small cell lung cancer pathogenesis
Source: Front Oncol. 2025 Jul 11;15:1601368. doi: 10.3389/fonc.2025.1601368 (PMC12290921; doi:10.3389/fonc.2025.1601368)
Supplement: Supplementary Table 2 — Differentially expressed glyco-genes in TCGA (LUAD vs. normal). [file DataSheet2.csv]

	log2foldChange	pValues	FDR
A4GALT	-0.0327485183277989	0.000460088113436386	0.000623696944401691
ABO	0.371073450410029	0.468719853269772	0.49511372332636
AGA	0.848942644379218	2.46798287290242e-17	6.37586780374671e-17
ALG10	0.805873836014751	1.93525649243444e-24	7.03421646422755e-24
ALG10B	0.425558750769757	2.57039137742932e-10	4.80328222262313e-10
ALG12	0.293055940678042	2.71232219014146e-06	4.17961238673995e-06
ALG13	0.257160595933333	1.38689226732193e-05	2.05485103575742e-05
ALG14	0.286353705093111	1.92357397874008e-06	2.98725520448395e-06
ALG1	0.655570513705527	3.38308049009544e-28	1.48500871672101e-27
ALG2	-0.031228674003326	0.0325947121947387	0.0388394695546898
ALG3	1.14227113084489	4.70343274637703e-46	7.07241370405126e-45
ALG5	0.194620928900822	0.271931465378463	0.296096639421075
ALG6	0.81108608947645	5.42572679113493e-40	4.86901959581008e-39
ALG8	1.01879001099427	2.21897881944254e-48	4.35661424433816e-47
ALG9	0.23977828062832	0.00508824909673599	0.00646621879426741
B3GALNT1	-1.20590584345483	2.81479467999625e-37	2.12152376751383e-36
B3GALNT2	0.808105969962003	4.42014220220254e-33	2.55126029546017e-32
B3GALT2	-0.529875147524471	1.95051616761925e-25	7.44122163418199e-25
B3GALT4	-0.144327116615017	1.45459100673987e-05	2.15262994426442e-05
B3GALT6	0.385633582764396	2.92096478709751e-10	5.44296327490004e-10
B3GAT1	2.38173207888194	0.0158563321898782	0.0193802457061515
B3GAT3	0.792607951608946	3.46476240760358e-31	1.79724174579218e-30
B3GNT2	-0.741177653163146	2.9437517374455e-37	2.21651490732546e-36
B3GNT3	4.46173328943276	6.20666541340974e-53	2.48874147277914e-51
B3GNT4	3.50291233747311	8.28087017185391e-37	6.03138631402161e-36
B3GNT5	-0.256587985461538	6.06989015881668e-06	9.18268541143671e-06
B3GNT6	5.97330441780094	2.82047767510734e-36	1.97824988993994e-35
B3GNT7	0.281257270706915	4.26072001134093e-05	6.13642466855706e-05
B3GNT8	-0.303052145244187	5.39238491900153e-08	9.05320981582921e-08
B3GNT9	0.145723064555361	0.963575679397182	0.967533393350321
B3GNTL1	1.28107696412341	4.04095199467944e-41	3.91115641017601e-40
B4GALNT1	2.8107523227143	1.48311929036432e-15	3.5157396127701e-15
B4GALNT2	3.97312976475888	0.141113075891198	0.158692008553412
B4GALNT3	1.01742617702132	2.72992263714981e-10	5.09386155500181e-10
B4GALNT4	5.32347307388823	2.18203117726801e-36	1.54563767401503e-35
B4GALT1	0.476948676331642	2.7818403974947e-09	4.96109600009733e-09
B4GALT2	1.25020521162331	3.48794722973579e-48	6.60835202013818e-47
B4GALT3	1.01319180991112	1.78105092992004e-47	3.11725045551941e-46
B4GALT4	1.03773007649982	1.05191679339546e-34	6.6627257992039e-34
B4GALT5	0.0225327206869859	0.389728404784695	0.416316402235648
B4GALT6	0.380122249144957	0.118086000872493	0.133709062843596
B4GALT7	0.765368607053145	1.15791850801018e-33	6.89880928691444e-33
C1GALT1	0.99698736076318	1.93585011709973e-22	6.37862613584361e-22
C1GALT1C1	0.599756636492901	3.02750690090317e-25	1.14433720940123e-24
CHPF2	1.03319364835623	3.03758359605823e-45	4.23947095446174e-44
CHPF	1.27743926905278	5.18643659490842e-37	3.84404985178616e-36
CHST10	-0.168716276645795	1.7398907923623e-05	2.56407629944924e-05
CHST11	-0.196151388144482	2.27997192238835e-11	4.46941728241597e-11
CHST12	0.217512168768195	0.0464145167736304	0.0545564040897957
CHST14	-0.18750800808656	1.18024441456606e-08	2.04866749789025e-08
CHST15	0.872544839471974	2.64179670796399e-20	7.80844631486157e-20
CHST1	0.0456789809234873	0.411901870282086	0.438426730889436
CHST2	0.524270093638064	0.562895941848662	0.587711909526774
CHST3	0.140982607654399	0.0189522667114093	0.0230268141518903
CHST4	1.94606693718832	0.244745490451564	0.268135608352891
CHST6	1.11826112668335	4.99335934082694e-07	7.98779393445002e-07
CHST7	-0.74722533102487	3.53948593006196e-28	1.55186543945471e-27
CHST9	-1.44170595135724	2.34550472201238e-17	6.06876324198388e-17
CHSY1	-0.634804324543446	5.82054440100747e-13	1.22649786578716e-12
CHSY3	-0.262525695575752	7.3451512399979e-09	1.28839783988714e-08
CMAS	0.785373907670894	5.79464157365262e-24	2.06075509929265e-23
CSGALNACT1	-0.450917639804972	3.35017401839599e-15	7.82292213785674e-15
CSGALNACT2	-0.400329413611189	2.47026333867767e-18	6.68483867601098e-18
DAD1	0.369690015551645	1.04711598214178e-10	1.99135971660263e-10
DDOST	0.772914629860204	4.11539904807212e-42	4.30483805187226e-41
DPAGT1	0.705374934267856	6.10819380446083e-37	4.50082126855677e-36
DPM1	0.319719715887439	1.74757423299068e-07	2.86078222804188e-07
DPM2	0.714550626938729	1.85140221022446e-23	6.41410361151363e-23
DPM3	0.724523270537998	8.01064728539296e-08	1.33337778283221e-07
DPY19L1	1.1399372850324	8.71692998406844e-24	3.07118800019817e-23
DPY19L2	-0.0160916811927136	0.000320200310718943	0.000437745492976047
DPY19L3	0.110622836101929	0.597141697110386	0.621540770711586
DPY19L4	0.232403817335331	0.00465627533755998	0.00593817124875025
DSE	-0.254494571282915	6.02270420196593e-13	1.26856764298496e-12
DSEL	-0.400426199364449	1.87429398688988e-17	4.88037690418998e-17
ENGASE	0.739767229669112	1.88533722925429e-09	3.39141423971128e-09
EXT1	-0.0179046564099383	0.00445705546745508	0.00569320661724394
EXT2	0.0580349995840086	0.663668115001303	0.685746650697031
EXTL2	-0.194274958469136	1.94257570903258e-08	3.33600951980589e-08
EXTL3	0.0859783505275597	0.532297119401655	0.557993460043633
FKRP	-0.0308288154675855	0.025052584459273	0.0301749859066435
FKTN	0.38935708843764	3.06975662998585e-13	6.5477485562476e-13
FPGT	0.173957453692956	0.00819955569604999	0.0102423492405662
FUCA1	0.143018414157222	0.0275694376963289	0.0330933687465952
FUCA2	0.346645884183146	2.51679491672948e-05	3.67045709158748e-05
FUK	0.412444925509458	5.96565848734852e-08	9.98801344225577e-08
FUT10	0.00762588022201666	0.0366250787423025	0.0434167306817675
FUT11	-0.376996042131076	6.58609182157295e-15	1.51687272055282e-14
FUT1	-0.584023341194275	6.78889651887318e-19	1.88529323079078e-18
FUT2	3.21764955034095	1.55809232661285e-50	4.01632744803928e-49
FUT3	2.36688884763789	1.19898186173275e-37	9.23423174709516e-37
FUT4	0.346296601771137	0.45737315835311	0.48376866442136
FUT6	3.55045470203311	1.28718575567575e-35	8.60225378215926e-35
FUT7	0.302432433049783	0.388767180662382	0.415377425440556
FUT8	1.40794193572691	2.49847359887871e-38	2.01005118567965e-37
FUT9	6.99750483580024	3.17270969444807e-25	1.19713121331216e-24
GAL3ST1	1.21144471874058	2.07904603989213e-06	3.2214374183853e-06
GAL3ST4	0.446685652029937	4.13421559572711e-05	5.95932532424496e-05
GALC	-0.722425416932065	2.17074886249739e-40	2.00622198224835e-39
GALE	1.15721249303935	2.45940931987855e-32	1.36147797886775e-31
GALK1	0.517877216243954	6.95369627275497e-11	1.33178132936754e-10
GALK2	0.151825571253839	0.485300309861409	0.511665052627252
GALNS	0.188897415333057	0.302201061573404	0.327245944864477
GALNT10	0.498566128440104	0.00394839192563985	0.00505966997099451
GALNT11	0.245880828087778	0.622814490834237	0.645690782323839
GALNT1	0.478561523090722	6.791573451408e-12	1.36344210335088e-11
GALNT12	0.12586101915227	0.179662511894673	0.200040012692835
GALNT13	-1.55334758145341	1.12540389886389e-33	6.723589631486e-33
GALNT14	4.01378903159795	4.39024735469823e-36	3.03710539275039e-35
GALNT2	0.80855583636218	1.86098840513732e-29	8.75450070039303e-29
GALNT3	1.06299240811409	1.7923365523362e-13	3.8605151518772e-13
GALNT4	1.47902398398734	8.72867637638319e-22	2.77767263986647e-21
GALNT5	-0.429573998026288	1.03262892541917e-14	2.34656021328012e-14
GALNT6	1.86997695324952	2.40862567680732e-20	7.13455919159048e-20
GALNT7	1.75750468351244	7.9080917552431e-52	2.55027546243021e-50
GALT	-0.122104346848632	1.17284184047094e-05	1.74453030186634e-05
GANAB	0.448711554880266	2.36984828973295e-19	6.71397953784717e-19
GBA2	-0.0439757718230367	0.000681040669469204	0.000913741119513564
GBA	0.59840711903145	1.24423767413059e-22	4.1311961504485e-22
GBGT1	-0.161575816951571	0.000316639051380252	0.000432993332891598
GCNT1	0.47382975770578	0.87312606068708	0.885274714150382
GCNT2	-0.0636336468038501	0.00107441224525634	0.00142337788666641
GCNT3	5.19060071930001	3.98758062234941e-44	4.93788884746324e-43
GCNT4	-1.1740032121587	8.78232177106008e-34	5.27395438404661e-33
GLA	0.267465339946486	0.0366250787423025	0.0434167306817675
GLB1	0.0179577288417954	0.174068258567305	0.194082138818937
GLCE	0.218751721657618	0.790124962932571	0.806731159526371
GM2A	-0.459752020033843	3.61636411582937e-13	7.68337971735713e-13
GMDS	1.50685299891373	2.70168503576463e-43	3.10458226588965e-42
GMPPA	1.03473289110765	3.66173620023821e-50	8.98073391375576e-49
GMPPB	0.415082271114284	1.27530837480899e-15	3.03403689169358e-15
GNB1	-0.0194247739522187	0.00407410787725776	0.00521679928154058
GNB2L1	0.38603492188527	2.89856937367022e-05	4.21183165532735e-05
GNE	-0.0537156327122765	5.76076376221058e-09	1.0150650586355e-08
GNPDA1	0.414511352207212	1.00253919461631e-12	2.09160173059869e-12
GNPNAT1	1.50726467835619	2.23834114371665e-46	3.49758110467148e-45
GNS	-0.00282080144803325	1.1267377586363e-05	1.67727010485665e-05
GPI	1.1204771618022	1.00985962785642e-42	1.11157896727812e-41
GUSB	0.395266174905947	1.63066745732025e-07	2.67431580292178e-07
GXYLT1	-0.0269000103527737	0.00810144572916224	0.0101231337936449
GXYLT2	0.380436887445177	0.338435319777877	0.364322737348955
HAS1	-3.02489766195298	1.41785396666235e-15	3.36365825210537e-15
HAS2	-1.44931629812759	7.63057841560615e-15	1.74892903440711e-14
HAS3	-0.0246909739930137	2.50036864997042e-09	4.46964118735719e-09
HEXA	-0.0811165280350477	0.000393684639547266	0.000535692439322912
HEXB	-0.337722687312297	1.22664140372664e-11	2.43289763887526e-11
HGSNAT	0.515046839569289	5.68166489618007e-06	8.6108383993002e-06
HK1	0.00158009792592615	0.394233197352885	0.420802293822372
HK2	-0.173047761678289	1.45206955335904e-06	2.26990699466408e-06
HK3	-1.67681862297854	1.43622786921298e-42	1.56273552144014e-41
HPSE	0.702666888867358	2.43212835762372e-08	4.15226058982909e-08
HS2ST1	0.337149263978883	2.42128567925415e-05	3.53559027364694e-05
HS3ST1	1.63670947768294	7.42362514822617e-21	2.2626158530397e-20
HS3ST2	-0.602818577849733	4.20367908844684e-08	7.08812592541871e-08
HS3ST3A1	0.781253950389264	0.0300799262924216	0.0359587856151301
HS3ST5	1.30362746950789	2.37736662684327e-05	3.47346693301171e-05
HS3ST6	-0.00799378138059738	9.64191993648499e-08	1.59823469463367e-07
HS6ST1	0.343102074011652	0.0793873194415383	0.0913369971743886
HS6ST2	3.82090623871707	4.18731467138349e-44	5.15573748774651e-43
HYAL1	-1.84237762953371	2.52222891465888e-48	4.90749982791845e-47
HYAL2	-1.21405143236058	2.77392588937293e-45	3.8893982150995e-44
HYAL3	0.82673635022316	1.60007160080211e-13	3.45572602641173e-13
IDS	-0.0817766088373227	1.80521208788141e-06	2.80804593760453e-06
IDUA	0.571662160499438	0.00042056802393185	0.000571503455149278
KHK	0.318098660373662	0.0572452433933598	0.0667281515122014
LFNG	1.17125639868285	2.92604561640021e-12	5.98920640213072e-12
LGALS1	0.0865340239997983	3.30965637234293e-05	4.79767230638884e-05
LGALS2	-0.398653976107676	1.82535343716816e-09	3.28507267242434e-09
LGALS3	-0.327977218243695	4.13509422124479e-08	6.97480782455012e-08
LGALS3BP	0.821094202112372	2.95631198044167e-23	1.01331570980449e-22
LGALS4	4.19222899912113	1.52265186958853e-08	2.6279702103568e-08
LGALS7	3.00996936246787	0.00490936782940138	0.00624884852118212
LGALS7B	4.09576735646923	0.0138946988375107	0.0170486481243544
LGALS8	0.263750415662365	0.00156649190156059	0.0020553426031816
LGALS9	-0.27424973222336	2.55821565489508e-07	4.1599479327588e-07
LGALS9C	0.593050555859873	0.0531117372258323	0.062057863176992
MAN1A1	-0.725753768100917	1.190966085437e-28	5.35970099672464e-28
MAN1A2	0.390373669601434	1.21480277000923e-06	1.90529445209333e-06
MAN1B1	0.524193400766634	9.23848206510043e-25	3.40203286347734e-24
MAN1C1	-0.743158466195299	2.50444817364154e-29	1.16835706272345e-28
MAN2A1	0.457343601325071	0.000307551186303909	0.000420869748176991
MAN2A2	-0.302163447935332	6.07074254693593e-14	1.33411983157761e-13
MAN2B1	-0.265140363141492	1.46055818277359e-06	2.28247039656659e-06
MAN2B2	-0.201136877447016	7.11988725822243e-09	1.2493184900773e-08
MAN2C1	-0.165272043851568	2.29204789550852e-06	3.54206463623804e-06
MANBA	-0.131252481726893	2.5957716140774e-05	3.78272381065004e-05
MFNG	-1.49491595062287	6.27111707233196e-54	3.24407240496025e-52
MGAT1	-0.506095072156893	1.5855825578064e-28	7.09346954801404e-28
MGAT2	0.442765078784379	9.08215607990468e-14	1.97813248603413e-13
MGAT3	-2.83883008827106	2.42471739447548e-54	1.37645848494625e-52
MGAT4A	-0.301260111871675	4.2400117212727e-13	8.9806955924162e-13
MGAT4B	0.564115981421106	7.505885193246e-21	2.28538975239111e-20
MGAT5	0.0795435130129356	0.196237155848083	0.217472148218863
MGAT5B	0.359631557670968	4.6757738027749e-10	8.63119029699905e-10
MGEA5	0.130605247713223	0.0279817743479048	0.0335697129801482
MOGS	0.718976987758606	2.15514352917121e-43	2.49355041768305e-42
MPI	0.452712475324645	1.961373547163e-16	4.84414842013191e-16
MUC13	6.08586999726286	4.68661590369343e-18	1.25348574646694e-17
MUC1	0.576196866954558	0.000362739521872878	0.000494561746246938
MUC15	-0.521763154356804	2.67396970824951e-16	6.56457633749266e-16
MUC16	2.54536808691619	6.1309141665383e-12	1.23309800984901e-11
MUC20	2.32929335411246	5.80684788000121e-29	2.6542338153552e-28
MUC21	3.82845239406048	1.10012954917526e-12	2.29236507792816e-12
MUC4	2.44637837812071	5.79251425213946e-12	1.1667393823213e-11
MUC5B	3.70411643246678	5.73231339694279e-10	1.05301992676599e-09
MUC6	6.90372049134562	0.762037132832073	0.780629685207875
NAGK	0.0804346567401845	0.0804895015730258	0.0925769749083588
NAGLU	0.0777607974850802	0.722473225191735	0.7421570094362
NANP	0.539979441946114	1.61485642235327e-16	4.00529844438038e-16
NANS	0.49034712735138	9.65492434025069e-10	1.76015982950661e-09
NDST1	-1.49664433792082	4.18668706551016e-51	1.18170606800628e-49
NDST2	-0.14462234146766	1.83827715623633e-05	2.70328581130048e-05
NEU1	0.545378264407921	1.91944655204382e-09	3.4511330236451e-09
NEU3	0.0460718572458361	0.718119793039473	0.738135202977031
NPL	-0.345531609306309	0.0481005861909638	0.0564506840802508
OGT	0.687808538722644	1.55970312324456e-12	3.23265694503184e-12
OVGP1	1.60325976392859	1.84698696530091e-19	5.26811844807413e-19
PGM1	-0.534715762744943	2.11370101729569e-20	6.27322622266512e-20
PIGA	-0.544546922884965	1.57033357107536e-05	2.32006491244656e-05
PIGB	0.180098744957758	0.0440399498091181	0.0518577936029214
PIGC	0.695913807520253	1.24435319631124e-32	7.02183968596031e-32
PIGH	0.0765386572687972	0.737341467982312	0.756763585469116
PIGM	0.897282422705161	5.86813788019773e-38	4.6036938845837e-37
PIGP	0.224653292992844	0.144160708773331	0.161963076338105
PIGQ	-0.005339525680512	0.0827311498207925	0.0950758994490676
PIGV	0.243456072274078	0.0166843931814465	0.0203562221243809
PIGZ	0.0536795975027299	0.0397093647268242	0.0469224948284458
PMM1	-0.258615448555282	2.24322520828326e-12	4.61337374246261e-12
PMM2	1.07117827943699	2.57997059764706e-46	3.99434263008545e-45
POFUT1	0.375728967359728	5.13291811059476e-11	9.91330782394047e-11
POFUT2	0.55402093745291	4.27957294259268e-19	1.19788526483614e-18
POMGNT1	0.278953595287785	0.000105230824732818	0.000148053802141959
POMT1	0.0825552535328183	0.792365894680005	0.808801257031776
POMT2	0.522319229378658	2.12752969220293e-18	5.77592110777715e-18
PSAP	-0.415688978692094	1.281345459662e-15	3.04744282631366e-15
RENBP	-0.593144090400001	2.14346465829632e-23	7.40394116358189e-23
RFNG	0.590383224728391	8.70370793696089e-23	2.91411754363853e-22
RFT1	0.418023310827978	4.29778987433739e-18	1.15091168065957e-17
RPN1	0.368199521379686	1.62827343420554e-13	3.51363047298597e-13
RPN2	0.770468281391059	8.30517093362481e-36	5.63480196244186e-35
SGSH	0.190670134611456	0.005788856007199	0.00732218063098684
SLC33A1	0.552857900927868	4.93320843297847e-21	1.51545683458968e-20
SLC35A1	-0.659965749384523	1.06006080766313e-29	5.05262316407237e-29
SLC35A2	1.08397566834793	2.02644239851425e-45	2.87861175579012e-44
SLC35A3	0.438338762260265	4.92567609240255e-05	7.06993111103651e-05
SLC35B1	0.884881658577933	9.93914060363268e-46	1.45553192395421e-44
SLC35B2	1.06577485931366	9.6008632362077e-50	2.22168372627786e-48
SLC35B3	0.524352736847295	5.36786769779493e-29	2.45877215761492e-28
SLC35C1	0.554611953087411	2.22192261055304e-08	3.80366851232803e-08
SLC35D1	0.465319980636916	1.34550388849134e-14	3.04566942023047e-14
SLC35D2	-0.0702877075293592	0.000174236622821097	0.000241730388292848
ST3GAL1	-0.144014711609324	8.10940010054264e-06	1.2179367550924e-05
ST3GAL2	-0.643162849325124	5.66506554864611e-28	2.4568068246303e-27
ST3GAL3	-0.206677578795656	3.43809743763095e-12	7.00702472262638e-12
ST3GAL4	0.333421363258164	0.412565160728051	0.43904024019905
ST3GAL5	0.491452652358576	0.158409566779974	0.177340557181776
ST3GAL6	-0.748115101568947	9.34681594635557e-27	3.8103735690939e-26
ST6GAL1	0.173870923128627	0.655243839368982	0.677550202845932
ST6GAL2	-0.26231858946503	4.34534383989294e-15	1.00938508170509e-14
ST6GALNAC1	1.99488333064681	4.81828638387004e-20	1.40877250617898e-19
ST6GALNAC2	-1.42683743580495	2.90446060913459e-41	2.85307255039876e-40
ST6GALNAC3	-1.90619134691337	6.16870161571556e-50	1.45864290779096e-48
ST6GALNAC4	-0.0182613107206746	7.23253842312798e-07	1.14849224598587e-06
ST6GALNAC5	-2.0890091032548	5.65560705761638e-50	1.34783075742597e-48
ST6GALNAC6	-1.22094619616358	3.65080924162743e-55	2.69928369148034e-53
ST8SIA1	-0.644432331382663	8.47480858826347e-20	2.44671759566304e-19
ST8SIA2	3.20299201839036	5.98465727177151e-12	1.20421854117089e-11
ST8SIA4	0.375540922125598	0.348510629337951	0.374875850463085
STS	-0.00880095713004681	0.000376663820245864	0.000513176945929579
STT3A	0.810049183514494	1.83090628842581e-38	1.48719435228671e-37
STT3B	0.203902867070125	0.00655221149365143	0.00825123542782275
SULF1	2.1973919385532	1.27063916997133e-32	7.16217102984584e-32
SULF2	0.373173035173809	0.259441265486517	0.283290199623884
TMTC1	-1.12332999641894	6.05967208979817e-33	3.46983188005557e-32
TMTC2	-0.607631410646342	4.59712141305032e-24	1.64258767698264e-23
TMTC3	0.364614794112856	4.01469550909033e-06	6.1341471604115e-06
TMTC4	1.28661432865576	2.3084836870247e-44	2.92800730077267e-43
TPST1	0.201879500714478	0.148360864667117	0.166484461816799
TPST2	-0.468852278636562	1.38788139501497e-22	4.59805864573592e-22
TSTA3	1.40171704733039	1.68612604093319e-41	1.68690510907091e-40
TUSC3	0.608530459545205	0.0906449472186482	0.103761457970928
UAP1	0.650807362927746	5.80506628651614e-23	1.96050333566678e-22
UGCG	-0.175072893625937	0.0230861983331798	0.0278752097614917
UGDH	1.94566526814142	7.18060069417016e-35	4.59419015287197e-34
UGP2	0.278221641122385	2.93141507885313e-08	4.98333987776771e-08
UGT1A1	4.91654483746425	5.93065421456677e-05	8.46271191208704e-05
UGT8	2.34707041205151	2.91694437132332e-14	6.49891604235595e-14
UST	-1.06960391388741	1.45701135043415e-35	9.69443416967973e-35
UXS1	-0.206605625539292	1.17945459228772e-10	2.23686101793106e-10
WBSCR17	-0.728995205341303	1.13095560308535e-21	3.58167448306826e-21
XYLT1	0.340762029290169	0.828442133196641	0.842957667351066
XYLT2	0.782444657616619	6.18600734625712e-38	4.84554590941701e-37
