# Supplementary material for: Analysis of cancer-associated glycosyltransferases reveals novel targets of non-small cell lung cancer pathogenesis
Source: Front Oncol. 2025 Jul 11;15:1601368. doi: 10.3389/fonc.2025.1601368 (PMC12290921; doi:10.3389/fonc.2025.1601368)
Supplement: Supplementary Table 3 — Differentially expressed glyco-genes in TCGA (LUSC vs. normal). [file DataSheet3.csv]

	log2foldChange	pValues	FDR
A4GALT	1.62358333383452	7.47503226542285e-22	1.6211861893042e-21
ABO	-0.269709491792236	9.71325192563886e-09	1.42867309693904e-08
AGA	0.169722282237152	0.725970344250995	0.740897200836961
ALG10	1.39027920448115	9.30890066141525e-50	7.46966973557902e-49
ALG10B	0.418316799388324	8.64855590580599e-10	1.31641888814975e-09
ALG12	0.307669250671195	2.50365775488989e-06	3.38515855093275e-06
ALG13	0.122261423570881	0.747183151805297	0.761169733066527
ALG14	-0.0216738141410203	0.0142443495365755	0.016492318079047
ALG1	0.0516838423744218	0.890728193043742	0.897501567519708
ALG2	-0.277485598216227	7.50022334657365e-15	1.3261592406021e-14
ALG3	2.27739474368522	2.88670951692085e-58	9.58337246597818e-57
ALG5	-0.27418744746022	4.68972576155209e-13	7.88416164546897e-13
ALG6	0.9541923227046	5.61709140057953e-46	3.35791442769835e-45
ALG8	0.77040236309227	3.5943368150203e-34	1.18345947249955e-33
ALG9	-0.0397820639260384	0.00217072270160269	0.00261110455691678
B3GALNT1	-0.535005028829993	5.37993006938456e-16	9.80966547771711e-16
B3GALNT2	1.35583329776606	3.75592774695286e-55	5.50315644308343e-54
B3GALT2	-1.9297213181183	7.5135413262786e-46	4.44626573708091e-45
B3GALT4	-0.339704183853552	2.80664108382999e-14	4.88047436213641e-14
B3GALT6	0.350503841901259	4.53736808291287e-06	6.08202101050548e-06
B3GAT1	-0.439205245207376	6.38858485357414e-22	1.38792780152214e-21
B3GAT3	0.660438352498096	7.67756565614243e-25	1.82370608680122e-24
B3GNT2	-0.305806194871102	1.03855611954079e-14	1.82848274402803e-14
B3GNT3	3.02579803871112	1.28834773266974e-29	3.57788882522035e-29
B3GNT4	3.86060170664888	2.23727447468169e-54	2.93134896347375e-53
B3GNT5	1.4851560632493	3.42087950110745e-27	8.79193149567808e-27
B3GNT6	1.95861657208838	0.772828204569154	0.785614154851553
B3GNT7	-2.26357330286773	1.34457127720656e-54	1.81314841788262e-53
B3GNT8	-1.42036460943819	6.35474194053401e-42	2.94505954044578e-41
B3GNT9	0.139857580892657	0.228311869702282	0.244261480764121
B3GNTL1	0.674597415619272	1.84310806196848e-13	3.13486780313379e-13
B4GALNT1	4.52042184981893	1.52592850766917e-45	8.83774177113751e-45
B4GALNT2	3.30070275998111	3.00630163060963e-05	3.90603890238997e-05
B4GALNT3	0.896503700349685	0.0034895826537333	0.00415813735358054
B4GALNT4	6.55055951574743	1.4579559302982e-57	3.77187308419082e-56
B4GALT1	0.211098595838333	0.304453776841849	0.321947720438313
B4GALT2	1.50151489714293	4.840654951423e-55	6.97842007093507e-54
B4GALT3	0.880149762574893	9.61399910388959e-45	5.32333278870165e-44
B4GALT4	2.30127444407578	1.41006040349171e-55	2.19923238775913e-54
B4GALT5	0.095417075683749	0.195075842611623	0.209956610376884
B4GALT6	1.20907353895353	6.29910063418437e-18	1.21654873844996e-17
B4GALT7	0.642719707229466	5.80747903833237e-28	1.52866411446033e-27
C1GALT1	0.417503856213356	1.20106489828989e-05	1.58539734235458e-05
C1GALT1C1	0.0174007713010114	0.0723749897129627	0.0802831836096764
CHPF2	0.717689066502283	8.54780412436365e-27	2.16508376408001e-26
CHPF	1.34023618682904	1.029805277067e-32	3.19466058875141e-32
CHST10	0.199263786796371	0.142236789840869	0.154582711903228
CHST11	-0.247423126231774	9.82733570264791e-10	1.49301038321983e-09
CHST12	-0.208824078952033	8.84652218096723e-08	1.26007950078126e-07
CHST14	0.566014145442896	3.8366073212876e-15	6.84409065345124e-15
CHST15	0.405815177687511	2.75992622281206e-05	3.59235976622621e-05
CHST1	0.586279266043852	0.00980198547843386	0.0114419070568696
CHST2	1.96297192864222	7.81260046639753e-16	1.41893213238338e-15
CHST3	0.752639601400725	1.48171798344612e-09	2.23482318437612e-09
CHST4	1.23462563234027	0.568327280634511	0.587488711912942
CHST6	0.890048095188166	9.58425046030113e-07	1.31738055668473e-06
CHST7	1.20022723419608	1.09555670801869e-06	1.50167249408912e-06
CHST9	-0.529099866225502	5.54279212547624e-05	7.13052481283301e-05
CHSY1	-0.0781706100633607	0.740391390298407	0.754906925752233
CHSY3	-0.433882193980437	2.69484407910204e-13	4.55356332638688e-13
CMAS	1.42358820534407	2.01402905177768e-53	2.31971086099685e-52
CSGALNACT1	-1.1706276565139	2.92484547156686e-36	1.04670726387355e-35
CSGALNACT2	-0.528416328077051	8.53312914719001e-25	2.02314955570066e-24
DAD1	0.199499707212975	0.0462506314120272	0.0519241966740198
DDOST	0.721005779098054	1.65325569707893e-37	6.24654359337683e-37
DPAGT1	0.363261146777984	4.90721362411043e-11	7.75042715632201e-11
DPM1	0.7887599635698	1.85324633980322e-32	5.70385128780478e-32
DPM2	0.359775938883436	4.3961751043935e-09	6.53677949265693e-09
DPM3	0.206823435426566	0.905413461558453	0.911153766162179
DPY19L1	0.0787066534279275	0.00114840624918849	0.00139961724587173
DPY19L2	0.291440053926188	0.0328122893687386	0.0372019096280386
DPY19L3	-0.246755483485706	1.00649172687348e-10	1.5747942226202e-10
DPY19L4	0.414802108402794	3.7244437041524e-12	6.1031372366786e-12
DSE	0.348489077523326	0.327560308213606	0.345590526660591
DSEL	-0.960277536546329	1.0423853726545e-31	3.11876463940886e-31
ENGASE	0.519263726033273	0.000185438039186271	0.000233587239904141
EXT1	0.789053372652183	6.8611304929844e-20	1.40505182706755e-19
EXT2	0.574012190282931	5.04631190675447e-16	9.20796321819238e-16
EXTL2	0.012459257345698	0.020867880670999	0.0239374259006837
EXTL3	0.445799690604963	4.38495412077667e-07	6.09930907278822e-07
FKRP	0.185349103075073	0.141263035074016	0.153557292656431
FKTN	0.444288188948743	6.05313709358818e-13	1.01426988159332e-12
FPGT	0.232541073530519	0.0292229194548042	0.0332486258980293
FUCA1	-1.03469390974233	5.75132949236118e-32	1.73473394308392e-31
FUCA2	0.064791751822781	0.515434842035348	0.534808397312722
FUK	-0.214217268293996	4.07492233868195e-09	6.06442685778256e-09
FUT10	0.201529534483158	0.696979504003165	0.712885869378456
FUT11	-0.278474810873736	1.00134005050536e-09	1.52082325222771e-09
FUT1	-0.152603790540536	0.000128320979683584	0.00016272928498822
FUT2	2.49133599966279	8.84457050894807e-38	3.38541987981288e-37
FUT3	1.75518001020101	7.17772441847873e-08	1.02563920375824e-07
FUT4	-0.0279929942217377	1.64325818687231e-05	2.15843188100683e-05
FUT6	2.58401443890544	3.21809906826458e-08	4.65515412969581e-08
FUT7	-0.348628221128107	3.80674249093324e-07	5.30278475777739e-07
FUT8	0.890257722408391	3.94861764744275e-18	7.66582185141197e-18
FUT9	4.98765809415958	1.44873139815039e-19	2.93716991019367e-19
GAL3ST1	-1.63188933483664	1.36631512287936e-41	6.24847234166737e-41
GAL3ST4	0.827451597573652	4.96434058180046e-17	9.3206778937254e-17
GALC	-1.28746083398473	3.78888918397543e-54	4.78732117623695e-53
GALE	0.0212367486726255	0.0030361179548173	0.00363142585522025
GALK1	0.162712360629013	0.272917346508993	0.290048439538571
GALK2	0.0298981660157073	0.264882087164316	0.281724942012274
GALNS	0.789227674027298	5.01932965925189e-21	1.06199035473036e-20
GALNT10	-0.888319330702938	1.62267173995083e-34	5.4058312141169e-34
GALNT11	0.113313691105118	0.000612111178792753	0.000754823188673948
GALNT1	0.928617288445001	2.54986823948743e-28	6.79281332750165e-28
GALNT12	-1.16778579665662	2.30262079093534e-42	1.09442718690807e-41
GALNT13	-0.602365894015491	5.11540234939821e-20	1.05115124064776e-19
GALNT14	4.583229927287	1.9515505857388e-44	1.05715349539594e-43
GALNT2	1.06741645529289	6.58081445902661e-32	1.98257118874352e-31
GALNT3	0.954008130060805	3.91524536164851e-24	9.08351230523751e-24
GALNT4	0.382365783391812	0.000795498834199122	0.000975206052737427
GALNT5	-1.26003546911514	3.351867363469e-36	1.19559601075814e-35
GALNT6	1.2027715614639	3.0388454537811e-13	5.12744181427488e-13
GALNT7	1.16857671721752	5.96127560246058e-34	1.94763974335966e-33
GALT	-0.250879329347212	7.33893077732599e-17	1.36996970703042e-16
GANAB	0.720612188051523	1.93046912601401e-40	8.41192123025495e-40
GBA2	-0.248591397419959	2.60612889013234e-14	4.53542622519833e-14
GBA	0.165154022651846	0.0526200601519006	0.0588279146437756
GBGT1	-0.799241604696583	1.35941553324842e-27	3.54522914524037e-27
GCNT1	0.1295017349046	0.00878136792696244	0.0102733577329024
GCNT2	-0.374222535608855	7.81469375096545e-12	1.26627289852416e-11
GCNT3	2.70423797379594	2.14433101663957e-11	3.42616294763067e-11
GCNT4	-1.25729839925539	2.34770872498573e-36	8.43138947709936e-36
GLA	0.625574697445874	2.11383787606844e-10	3.27610471476107e-10
GLB1	-0.58938710012463	3.80682242936207e-30	1.07722117323341e-29
GLCE	0.378544503273821	0.0841115788955393	0.0928291619620647
GM2A	0.297681857555722	0.000246723108187876	0.000309200322606041
GMDS	1.05184980337615	2.1345201348272e-33	6.80883772545465e-33
GMPPA	0.571632233118548	3.77782218475586e-22	8.27698841859234e-22
GMPPB	-0.15665952709664	0.000707434412765256	0.00086920541700669
GNB1	-0.0292703726093705	0.0136172649746411	0.0157854609116455
GNB2L1	0.128126165755216	0.91728026755938	0.922060605387547
GNE	-0.123847866036894	4.30195548812298e-09	6.39793067812005e-09
GNPDA1	0.600665069404002	5.09350791705335e-26	1.25631067724278e-25
GNPNAT1	1.13941404685682	6.3183274422158e-43	3.0977694197067e-42
GNS	-0.794046216532895	1.35868263910519e-44	7.45807134534757e-44
GPI	2.10475226195604	6.08005500962634e-57	1.28499137637568e-55
GUSB	-0.323345587793447	4.04864174048108e-17	7.63151940146595e-17
GXYLT1	-0.476271485598812	8.65401256504924e-24	1.99018779755841e-23
GXYLT2	0.377644322196045	0.820287240395081	0.830644402521282
HAS1	-3.01586010674646	4.71697950271702e-12	7.7030686595651e-12
HAS2	-0.663550190109879	0.000166943062893387	0.000210585959633231
HAS3	2.02887716876854	2.45085584622883e-17	4.65430475882788e-17
HEXA	-0.404286845876619	4.46069258337363e-17	8.38746712554879e-17
HEXB	-0.794903138037116	1.74489561094567e-37	6.5878888304237e-37
HGSNAT	0.00332664368493701	0.00116544991023559	0.00142004843532464
HK1	0.647581817033156	9.18057787601588e-16	1.6634202815069e-15
HK2	1.15868816348494	1.3305615915019e-16	2.4650574506147e-16
HK3	-2.26737471941307	8.59048432476287e-52	8.34300829450202e-51
HPSE	1.15222205981995	2.10871542907986e-16	3.88544204453674e-16
HS2ST1	0.225726641444891	0.0031809248899538	0.00379955581038771
HS3ST1	1.1706294924947	0.000229966491605762	0.000288651515575667
HS3ST2	-1.28756190594662	4.28238094024169e-17	8.06413522385578e-17
HS3ST3A1	2.19416986065064	4.48960567253597e-29	1.22691196625006e-28
HS3ST5	0.882140079770269	3.70996776658411e-05	4.80636701472612e-05
HS3ST6	0.864194297933724	0.612456820613595	0.630454437108016
HS6ST1	1.4316101534908	3.31336713511003e-44	1.75858893781981e-43
HS6ST2	3.02863610721303	3.69829156519161e-36	1.31638792035482e-35
HYAL1	-3.04979935609273	4.45394878512279e-60	1.48540842982863e-57
HYAL2	-1.77519685592673	1.15250928832009e-56	2.27191934481521e-55
HYAL3	0.93397517197106	2.03223371363239e-21	4.34932265847336e-21
IDS	-0.620903892523651	1.79930566585684e-34	5.98381050552741e-34
IDUA	-0.456798531251282	2.57372321363352e-16	4.73023692309102e-16
KHK	0.780813168570795	1.71852899401877e-09	2.58636491959091e-09
LFNG	-0.0925620609323462	7.26608529812459e-11	1.14133190158564e-10
LGALS1	0.086411625356159	0.00859809930513154	0.0100628139179412
LGALS2	-1.1257729879982	7.22017964945017e-21	1.52130942337281e-20
LGALS3	-1.12135134208698	4.91841489916191e-40	2.10229470500502e-39
LGALS3BP	0.0062757621767617	0.104684735431424	0.114802878625696
LGALS4	-1.83980156522579	1.94580791774665e-44	1.05479263787348e-43
LGALS7	8.29487464660313	1.48947113104005e-47	9.9371983777532e-47
LGALS7B	8.13062536573113	6.48735091173055e-43	3.17859335025563e-42
LGALS8	0.204519331460222	0.000325137430563283	0.000405636496391297
LGALS9	-0.691235637930596	2.93447571378673e-25	7.05515003576556e-25
LGALS9C	0.214190331043225	0.000304123645142213	0.000379793157242832
MAN1A1	-1.33509499800666	6.49690121640231e-46	3.86717893498197e-45
MAN1A2	0.421852665861967	2.60279911377178e-08	3.77440549064087e-08
MAN1B1	0.568429867846414	1.77022450126612e-22	3.91732224082096e-22
MAN1C1	-1.20841097826537	1.29122209499494e-41	5.9121521284654e-41
MAN2A1	0.171807775395228	0.995940178701631	0.996070913826166
MAN2A2	-0.153428721056188	2.45270961862606e-06	3.31686094858217e-06
MAN2B1	-0.56992648452983	6.42591484748029e-22	1.39563982961666e-21
MAN2B2	-0.606855404163824	1.05945460780498e-30	3.05988804278474e-30
MAN2C1	-0.18774068121569	5.75213355379872e-07	7.97117234383275e-07
MANBA	-0.316227134026734	8.61558746110638e-16	1.56216470409732e-15
MFNG	-2.22106858576804	6.68632170368678e-58	1.94439255955685e-56
MGAT1	-0.654516332028761	6.46098994096991e-34	2.10774062771354e-33
MGAT2	0.501709864474684	1.61859067474665e-19	3.27413841786665e-19
MGAT3	-2.10734653837909	4.88012252776786e-48	3.39868862331475e-47
MGAT4A	-1.41594085258089	5.54920538496495e-49	4.16135785709134e-48
MGAT4B	0.170330428487974	0.367153511113623	0.385680766741306
MGAT5	0.224386860239301	0.24807670082287	0.264571162313752
MGAT5B	0.282243247955168	4.08002162223174e-06	5.47813635382565e-06
MGEA5	-0.132646694476167	8.25713906994161e-05	0.000105564464424675
MOGS	0.918090365054297	7.23491035104168e-48	4.95485680580553e-47
MPI	0.641468105012029	4.56974528767432e-23	1.03008548363286e-22
MUC13	3.0437915724527	0.722368511997252	0.737468269182241
MUC1	-2.28359549814116	3.35724464243769e-52	3.41734761933637e-51
MUC15	-1.76407135654814	2.20523130849886e-39	9.1165548602584e-39
MUC16	0.94484665474489	0.148858264566597	0.161574135408461
MUC20	2.15773802437819	5.17467557348215e-06	6.91742314139144e-06
MUC21	-0.854322170754231	2.31836908260176e-33	7.38755919713207e-33
MUC4	2.17767134383199	0.000130523561609417	0.000165412344627769
MUC5B	-0.0914341891995554	1.30755276364222e-05	1.7231245362259e-05
MUC6	2.30818013523719	2.16615074338564e-12	3.57498159078419e-12
NAGK	0.326548843174562	5.75741418778296e-09	8.52506825317624e-09
NAGLU	-0.304673939213339	2.92402475917913e-11	4.65339835826336e-11
NANP	0.88264035783733	1.55792484069808e-35	5.41136510657792e-35
NANS	0.124353960531433	0.270307310374296	0.287354736673889
NDST1	-1.55119650894849	3.70276461957511e-51	3.39078889862292e-50
NDST2	-0.156225342203489	4.90168476487813e-06	6.56170363236519e-06
NEU1	0.0575402788761501	0.0759634293261042	0.0841167601243496
NEU3	0.237667979886316	0.0687440567992258	0.0763499954450876
NPL	0.82344770061664	5.5903166186588e-15	9.92256780840102e-15
OGT	0.241863199433888	0.0260970876614074	0.0297521638324499
OVGP1	-0.167531313285437	8.06301323808841e-08	1.14987548640142e-07
PGM1	-0.899760521271095	6.087663448431e-36	2.14830513263528e-35
PIGA	-1.00222156041815	4.51260180321632e-15	8.03306381745448e-15
PIGB	-0.0359429109282979	0.0369890795390594	0.0418223339034049
PIGC	0.646938039810538	2.38047033089772e-26	5.93481788321653e-26
PIGH	0.197152037277941	0.0103598292224308	0.012081049796541
PIGM	0.374162692912569	6.17728911792181e-07	8.5510112262802e-07
PIGP	-0.0664167323927113	0.00319946167491667	0.00382109859725528
PIGQ	-0.550964320383876	7.96044538836162e-27	2.02067744174337e-26
PIGV	-0.0346021319276911	0.0192067097804895	0.0220634635231888
PIGZ	0.71199747038763	5.44667520758603e-05	7.00865029667251e-05
PMM1	-0.799925830751092	1.72913255681586e-33	5.54472262221381e-33
PMM2	0.936626725043314	2.24245329284948e-43	1.13335002575259e-42
POFUT1	0.933626018421972	1.11441197290562e-43	5.70995616783316e-43
POFUT2	0.315387880223168	1.71126645502199e-05	2.24621226993066e-05
POMGNT1	0.353312464899576	9.7610119653471e-07	1.34058855635835e-06
POMT1	-0.273806973778352	5.14437883186778e-17	9.65275762098279e-17
POMT2	0.524435593009379	5.46856581831231e-18	1.0580244532687e-17
PSAP	-0.619663491971323	2.67646163266489e-24	6.24275560363502e-24
RENBP	-1.14259656848989	6.29630518616462e-40	2.67102167112407e-39
RFNG	0.364390877467879	2.88474872655875e-08	4.17730695574478e-08
RFT1	0.332075546208199	6.1067459236183e-14	1.05265378262552e-13
RPN1	0.703298818917485	2.31276855050508e-32	7.08951260764361e-32
RPN2	0.85622992291954	1.80931390759839e-45	1.04314511252305e-44
SGSH	-0.313684055039306	3.36562706865923e-13	5.67191166470132e-13
SLC33A1	1.04221057066555	1.98972416417372e-47	1.30912853254228e-46
SLC35A1	-1.5347239716252	9.21756769218734e-56	1.50210390223249e-54
SLC35A2	0.853503725406448	5.01421777281181e-42	2.33374008619751e-41
SLC35A3	0.272379301785616	0.204095963874952	0.219200331091523
SLC35B1	0.657570493019964	1.59334971794289e-35	5.52936984787378e-35
SLC35B2	0.764029999737625	1.41191689123116e-32	4.35698452583647e-32
SLC35B3	0.389443103476504	1.87495172901555e-15	3.373142201504e-15
SLC35C1	-0.141486375599066	4.65582445167735e-06	6.2386082478596e-06
SLC35D1	0.545170371980341	4.91663562047201e-15	8.7420879328766e-15
SLC35D2	-0.394517168712224	1.47439757397593e-18	2.89745553678684e-18
ST3GAL1	-0.286633992787445	4.06677616229867e-07	5.66190362367357e-07
ST3GAL2	-0.80732253090355	3.24193052020746e-35	1.10937653866879e-34
ST3GAL3	0.204785181496576	0.165168735001526	0.178626059897321
ST3GAL4	0.00875135231240859	0.00126212205817385	0.00153415889617527
ST3GAL5	-2.00828335042309	2.45935538515941e-55	3.69947259220722e-54
ST3GAL6	-1.1455576278731	1.03240114323871e-37	3.93489960497037e-37
ST6GAL1	-0.4673141321338	1.00725654813945e-15	1.82395428170517e-15
ST6GAL2	0.962366429664601	0.0105761922117267	0.0123239288003588
ST6GALNAC1	0.567034122347087	0.0786725858235184	0.0870028930095633
ST6GALNAC2	0.878483238155179	7.24465409568551e-13	1.21192270402959e-12
ST6GALNAC3	-2.38509510381258	7.26554901336377e-54	8.77277621756237e-53
ST6GALNAC4	-0.994142020354953	1.19010671657841e-47	8.01717336305121e-47
ST6GALNAC5	-2.60737978764318	1.65522714126528e-56	3.1254462427014e-55
ST6GALNAC6	-1.72400513771502	8.85089484921458e-60	1.48540842982863e-57
ST8SIA1	-0.412089774373386	3.48663056287743e-15	6.22706006998668e-15
ST8SIA2	4.93047261078382	7.11426206322797e-33	2.22236829273202e-32
ST8SIA4	-0.615780410438624	4.4884868519085e-23	1.01206810667922e-22
STS	-1.59358487498448	4.98210154305811e-50	4.08596680910223e-49
STT3A	0.720769171448839	3.05407148573025e-35	1.04720840008005e-34
STT3B	0.00531754978203804	0.0931862897470234	0.102569537934494
SULF1	2.37610138958427	2.95459924248025e-41	1.33517743941026e-40
SULF2	1.98137842047842	1.05707402515608e-29	2.94581089892619e-29
TMTC1	0.539043853618467	0.433104464219603	0.452154413933838
TMTC2	-0.481891406735511	8.16161327540147e-17	1.52130474728523e-16
TMTC3	1.7238522220887	1.12854088974592e-52	1.20594011766818e-51
TMTC4	1.04527720364863	1.69743977361106e-28	4.54420015289622e-28
TPST1	0.845717019758289	5.559458985515e-20	1.14171207575846e-19
TPST2	0.0038965766576345	0.00914241488648555	0.0106883625932382
TSTA3	1.02056794620567	9.28404052433203e-30	2.59055501757501e-29
TUSC3	1.17086573605226	1.24911794562911e-22	2.77950631651524e-22
UAP1	0.304254118054601	4.26186436108504e-11	6.7430473610439e-11
UGCG	-0.197555470465926	0.00492332378775325	0.00582782629362107
UGDH	1.6041623283561	1.07283313324749e-27	2.80553136853017e-27
UGP2	0.147311074293355	0.451592830151692	0.470682048279855
UGT1A1	5.67260393787878	7.05387793187365e-36	2.48409965162678e-35
UGT8	2.84331624281018	9.84275737218985e-25	2.32966661754316e-24
UST	0.374428634413041	0.104812856661802	0.11492684103134
UXS1	-0.331229553845049	5.30381210555127e-17	9.94823841265266e-17
WBSCR17	-1.37440643470782	1.74418301235483e-41	7.95030234587585e-41
XYLT1	0.169203728709709	0.074394245044548	0.0824630469185147
XYLT2	1.07318169381567	4.29258409608181e-42	2.01015354812829e-41
