# Supplementary material for: Analysis of cancer-associated glycosyltransferases reveals novel targets of non-small cell lung cancer pathogenesis
Source: Front Oncol. 2025 Jul 11;15:1601368. doi: 10.3389/fonc.2025.1601368 (PMC12290921; doi:10.3389/fonc.2025.1601368)
Supplement: Supplementary Table 4 — Differentially expressed glyco-genes in TCGA (LUAD vs. LUSC). [file DataSheet4.csv]

	log2foldChange	pValues	FDR
A4GALT	-1.67917358781575	4.72147788626761e-66	6.46171659352854e-65
ABO	0.623376250638798	4.37654937721291e-12	8.55776284858534e-12
AGA	0.661771558879451	8.39274314540073e-27	2.84369224906284e-26
ALG10	-0.606303405351821	3.44048945596205e-44	2.1668162219087e-43
ALG10B	-0.0137046996522079	0.633386594401872	0.657495188869641
ALG12	-0.0348494219681228	0.441847885191385	0.46943213877057
ALG13	0.112647764029142	4.11117541438769e-08	6.80006967000592e-08
ALG14	0.286396015990481	2.32980410923639e-20	6.21846649191745e-20
ALG1	0.583576244593746	4.96603080790716e-57	4.98161181244465e-56
ALG2	0.226580910476468	1.06781483991765e-16	2.50562985625273e-16
ALG3	-1.15366330107338	8.89157292987021e-82	2.11080041733269e-80
ALG5	0.445758581337801	1.93029130072849e-28	6.94599793487717e-28
ALG6	-0.164099507718627	5.59536240313046e-07	8.77677566094379e-07
ALG8	0.226442439892486	9.77983729306494e-10	1.73713492911214e-09
ALG9	0.257928018943182	9.45666186573358e-12	1.82162873806407e-11
B3GALNT1	-0.696408356109696	9.21533377158739e-22	2.58984141734886e-21
B3GALNT2	-0.567825445074902	7.35187966425521e-53	6.26285123099563e-52
B3GALT2	1.377777169674	2.9558708189141e-32	1.22127772328353e-31
B3GALT4	0.175119333664091	1.2252092057549e-05	1.79761948202293e-05
B3GALT6	0.0140603822891477	0.20837223063007	0.229476695469261
B3GAT1	2.79586639324856	5.01025036857189e-49	3.73642840141587e-48
B3GAT3	0.110048620926077	0.0163604784049539	0.01982972326111
B3GNT2	-0.458588960186643	5.25113244402866e-18	1.2857873103539e-17
B3GNT3	1.41285435476929	2.15557303811007e-52	1.79854503296391e-51
B3GNT4	-0.380562470798363	3.27084851911483e-14	6.95796159353604e-14
B3GNT5	-1.76346503365724	2.32102964216033e-93	9.3256985114287e-92
B3GNT6	4.0001460470206	5.01726449724787e-89	1.64976878774932e-87
B3GNT7	2.52663827701778	3.79449376241507e-96	1.79307728829595e-94
B3GNT8	1.09569483996284	7.57652346312956e-28	2.66072489087282e-27
B3GNT9	-0.0138056024359085	0.0766222597422996	0.0880613917512456
B3GNTL1	0.586135391776781	7.93151098925658e-36	3.73158470994235e-35
B4GALNT1	-1.73280212032904	2.89742887266067e-52	2.40152585049486e-51
B4GALNT2	0.648597389443534	0.0104545797266232	0.0128613155589003
B4GALNT3	0.102466582452004	0.0115651074989638	0.0141706515318762
B4GALNT4	-1.24504353185683	1.3842428109842e-47	9.84430512099362e-47
B4GALT1	0.245189858279295	4.38467083568709e-11	8.23399758158835e-11
B4GALT2	-0.271792426559796	8.76840687004193e-17	2.06427776963998e-16
B4GALT3	0.113633953993487	1.60054497697427e-05	2.33712849761854e-05
B4GALT4	-1.2832177892025	1.11866822939396e-64	1.45040789327895e-63
B4GALT5	-0.0934817044752119	0.174741470913356	0.193932059336411
B4GALT6	-0.853884549443896	1.04518290959334e-37	5.24056175590894e-37
B4GALT7	0.10172722856963	0.0102010468172669	0.0125607284925491
C1GALT1	0.558634097441925	1.08867442632199e-21	3.04873473804332e-21
C1GALT1C1	0.559894571261087	1.28758077129285e-56	1.27125336729419e-55
CHPF2	0.29541088884281	1.67056343555171e-15	3.73509250796541e-15
CHPF	-0.0831267650973091	0.721206158478348	0.741740123431259
CHST10	-0.387779759489575	0.00537135153805819	0.00673975447247833
CHST11	0.0247575350592098	0.723117014787815	0.743450970252908
CHST12	0.404931281330466	1.35981114501312e-20	3.65805264520447e-20
CHST14	-0.775570135785348	1.26905538552373e-66	1.76574956280233e-65
CHST15	0.446099398380864	5.37415498325777e-17	1.27619195533209e-16
CHST1	-0.566866492170826	8.46334789663007e-08	1.37863120696651e-07
CHST2	-1.45612580226935	3.37153363827921e-32	1.39034127284362e-31
CHST3	-0.634678652382383	1.41709388220677e-25	4.60226275511588e-25
CHST4	0.698564841874982	0.0144647271921035	0.0176001178555255
CHST6	0.203845785192008	0.601940923182801	0.626714214138983
CHST7	-1.96780653553975	8.90870145750665e-70	1.38582874536183e-68
CHST9	-0.936571739571711	3.64291617655522e-16	8.3601254406071e-16
CHSY1	-0.580070173897471	3.72864028889285e-44	2.34436308038464e-43
CHSY3	0.147755828303136	0.0115022889497528	0.0140994286685648
CMAS	-0.660026480802987	4.79102206101999e-52	3.94707722099492e-51
CSGALNACT1	0.69399733260748	4.62993286615902e-23	1.3631269823623e-22
CSGALNACT2	0.105923129889413	2.69208503393867e-06	4.08213539909147e-06
DAD1	0.146649041630898	2.47431408254961e-06	3.75988651213196e-06
DDOST	0.0293525582476154	0.481287149636503	0.5089944399738
DPAGT1	0.320847370600162	1.08786477641883e-22	3.15524879275153e-22
DPM1	-0.492666745288019	1.83833487630225e-42	1.0901601494157e-41
DPM2	0.33558064694719	1.56271160268237e-12	3.10578855356541e-12
DPM3	0.497169592236113	5.14349452921547e-13	1.04292662650817e-12
DPY19L1	1.0419418397827	2.41802893752663e-60	2.70959886981451e-59
DPY19L2	-0.329645079903113	0.0328807503046192	0.0390006342116593
DPY19L3	0.33581588582878	1.76695652290823e-19	4.56534657320185e-19
DPY19L4	-0.204407937864024	8.10669620628791e-12	1.5660023639528e-11
DSE	-0.63030118083371	2.96939970694298e-25	9.52629577203933e-25
DSEL	0.541438840548943	5.87861662078807e-15	1.28547689116098e-14
ENGASE	0.199626735974811	0.00141571199974288	0.00184461148184655
EXT1	-0.828736015051405	1.47621647722421e-58	1.56439386482709e-57
EXT2	-0.53717879633971	5.35698518711654e-38	2.70859409174967e-37
EXTL2	-0.229962299806727	2.96842766870942e-07	4.71030227853183e-07
EXTL3	-0.382084808783297	1.95321260731139e-16	4.53716584480883e-16
FKRP	-0.237116300894474	1.10406589103469e-08	1.87276195333314e-08
FKTN	-0.0748482402368697	0.127345667252443	0.143267450909819
FPGT	-0.079888818824716	0.701091617535897	0.722585990172286
FUCA1	1.15789446663627	9.83377085376978e-85	2.64350759605722e-83
FUCA2	0.258625091215705	5.81969308650228e-10	1.04371080094128e-09
FUK	0.605894727156573	1.76045928541615e-39	9.43116637502619e-39
FUT10	-0.215565470093828	0.00648861753011868	0.0080997221818486
FUT11	-0.120742249513414	0.0513207690773767	0.059908117527052
FUT1	-0.451852732584565	4.63324934575662e-16	1.05650740392541e-15
FUT2	0.709194176400414	7.29716641631065e-20	1.91469390148245e-19
FUT3	0.590539676764624	2.30161607254697e-23	6.84743312654195e-23
FUT4	0.351848607382059	4.40881063859529e-10	7.94093221457167e-10
FUT6	0.943086004589605	1.91935554376654e-24	5.9567607567098e-24
FUT7	0.622888378199145	1.66197000885606e-15	3.71698516491741e-15
FUT8	0.497450200782202	7.85360153160153e-19	1.97781247218663e-18
GAL3ST1	2.8251159256439	5.87000293900961e-97	2.86391344689927e-95
GAL3ST4	-0.408843881139751	7.09848519697307e-15	1.54951971317423e-14
GALC	0.543985413599098	3.31236816089915e-32	1.36669292569554e-31
GALE	1.1139524469899	1.54384262297622e-71	2.57770256616262e-70
GALK1	0.333412683028719	8.05959231103258e-14	1.68843571250365e-13
GALK2	0.10211258780474	0.0439813743635045	0.0516334462937798
GALNS	-0.620806221924929	4.4119700528864e-36	2.09408319597991e-35
GALNT10	1.3673006987641	1.03836746159486e-81	2.45725162919464e-80
GALNT11	0.115643331393995	4.14154071539528e-05	5.91699299583997e-05
GALNT1	-0.469864195342553	5.33830493819979e-20	1.40808685810652e-19
GALNT12	1.27764527952232	1.99039508476879e-68	2.96722886297824e-67
GALNT13	-0.969499637286914	5.87975589270189e-07	9.21133150538275e-07
GALNT14	-0.590238559339255	1.43243724383084e-11	2.74241743700421e-11
GALNT2	-0.277963215205639	4.12847377084366e-07	6.51734166976233e-07
GALNT3	0.0915192167192215	0.336632256072215	0.362232217114012
GALNT4	1.07516978018438	3.7431860278559e-24	1.15004817911655e-23
GALNT5	0.810692407705559	2.24296595387162e-19	5.77042448019669e-19
GALNT6	0.645489962629711	5.33181594366589e-08	8.76791400585109e-08
GALNT7	0.567429616784595	5.15163876495006e-24	1.57280934012403e-23
GALT	0.106810313479355	2.27828437186428e-12	4.49997098527926e-12
GANAB	-0.293616135134762	3.38139977666098e-26	1.1206946282286e-25
GBA2	0.182973448827377	7.33902634346891e-12	1.41862038671607e-11
GBA	0.41304360981324	2.41305465152341e-29	8.98438360962395e-29
GBGT1	0.614912014095143	2.63799010978564e-29	9.80244247768268e-29
GCNT1	0.323868647162686	0.000487803191240461	0.000653550156452426
GCNT2	0.292731135557536	1.26070137086534e-13	2.62281039734091e-13
GCNT3	2.46643837213228	1.54665689075952e-52	1.3020511539184e-51
GCNT4	0.0625810035326966	0.00291567700996763	0.00372757216590866
GLA	-0.380861938220555	4.56658119903795e-13	9.28579373179205e-13
GLB1	0.587358875665547	2.65833325879986e-55	2.49355642197162e-54
GLCE	-0.18024581814113	0.0101635590820379	0.0125176462852048
GM2A	-0.781229871877106	2.81727160292951e-53	2.44288172978776e-52
GMDS	0.433863338529037	1.66574853552705e-07	2.67341698636815e-07
GMPPA	0.443001281579522	7.8471478843715e-36	3.69420711962564e-35
GMPPB	0.549445103272656	2.34157510644877e-57	2.38393286752071e-56
GNB1	-0.0122675496497831	0.997710006512397	0.997909229756509
GNB2L1	0.235717763859395	4.1423131831152e-07	6.53781537681674e-07
GNE	0.0480601022343232	0.0330553572097383	0.0391922717998057
GNPDA1	-0.208167120275755	1.26053445600728e-12	2.51287493637853e-12
GNPNAT1	0.346790666770447	6.18004177800411e-08	1.01350526899561e-07
GNS	0.771272096326186	5.87621137785962e-63	7.16735619927731e-62
GPI	-1.00356916134552	2.2131778036901e-62	2.63738484187558e-61
GUSB	0.698270913527454	3.5236191181197e-63	4.32593337320137e-62
GXYLT1	0.42806789274893	8.33607448061228e-31	3.27836145564409e-30
GXYLT2	-0.0231041909390005	0.574981885870594	0.600810291285545
HAS2	-0.807971212932709	4.29202206942849e-12	8.39357309178839e-12
HAS3	-2.07009792095735	4.18474569467286e-64	5.3022068763785e-63
HEXA	0.303030633342955	5.56213904607243e-12	1.08141109387153e-11
HEXB	0.435185175209894	2.66974956800341e-30	1.02788436480623e-29
HGSNAT	0.494035572170251	4.34315416147464e-21	1.1903078166055e-20
HK1	-0.664872270083257	1.76456109877843e-43	1.08450141641486e-42
HK2	-1.35258104684797	1.45188235580486e-64	1.87113517673067e-63
HK3	0.563467298837687	3.8926973799644e-11	7.32751641346926e-11
HPSE	-0.469612862160514	2.011416141448e-08	3.37866648306943e-08
HS2ST1	0.0892923725594339	0.180069080583002	0.199623612978293
HS3ST1	0.440785847514737	5.25311879021275e-14	1.10775492647386e-13
HS3ST2	0.661977138345454	4.53667517550171e-08	7.48656027479291e-08
HS3ST3A1	-1.44289477146828	4.25768245753989e-53	3.66858912210161e-52
HS3ST5	0.400381742821282	0.407404615004781	0.434682558199151
HS3ST6	-0.892807044207285	9.37031609909191e-13	1.87969216421111e-12
HS6ST1	-1.10894484775688	3.15748682158184e-84	8.30955419753245e-83
HS6ST2	0.771486064391941	6.04091839309374e-13	1.22126840700955e-12
HYAL1	1.187254559847	1.45554822737472e-10	2.67488360190288e-10
HYAL2	0.537341466337639	2.72628908381278e-56	2.65336438228333e-55
HYAL3	-0.127939292705827	0.000695152331090775	0.000921900457091261
IDS	0.516621126600993	1.13936828014674e-17	2.75793929538742e-17
IDUA	1.00810618694916	1.0421133099686e-43	6.4523431021418e-43
KHK	-0.485792986224601	2.12101427453519e-12	4.19429944774843e-12
LFNG	1.24184272064117	1.92987542493976e-52	1.61471258410745e-51
LGALS1	-0.0290968081042654	0.220296924293468	0.241882352868474
LGALS2	0.694387986103761	7.69788898337213e-09	1.3158477733265e-08
LGALS3	0.771144474255589	5.80045445690943e-43	3.5146544001604e-42
LGALS3BP	0.793804874408466	4.03456794510374e-52	3.33117870939966e-51
LGALS4	6.00752811899508	2.59271299046171e-33	1.11379925979611e-32
LGALS7	-5.30736717243262	1.34901577798876e-106	1.0290182789765e-104
LGALS7B	-4.07804044116872	9.76297578481200e-88	3.01248946854969e-86
LGALS8	0.038232535367865	0.775164110799711	0.792569306184069
LGALS9	0.394323462481795	6.09041632229883e-14	1.28108463151154e-13
LGALS9C	0.35481113003758	0.097455861483932	0.110793556553113
MAN1A1	0.585030442898816	4.07572673589653e-23	1.20207940452045e-22
MAN1A2	-0.0526023596140561	0.162257596084744	0.18086528420484
MAN1B1	-0.0648261856283003	0.307755388469927	0.332660064921421
MAN1C1	0.438670562342613	1.90067060892106e-13	3.92974370394287e-13
MAN2A1	0.264156491005915	1.04368416999469e-05	1.53593595362944e-05
MAN2A2	-0.169347531597581	0.0069626764264128	0.00866916386276454
MAN2B1	0.282107843602517	2.0237282331378e-16	4.6995154009213e-16
MAN2B2	0.384911670043798	4.29080108432406e-26	1.41554045870774e-25
MAN2C1	0.00114234675360559	0.471284059967838	0.499082844900402
MANBA	0.164255039240127	2.37471221788257e-07	3.78417820764808e-07
MFNG	0.697087032339867	7.80044813675525e-41	4.39674921796779e-40
MGAT1	0.124875088028143	8.73056924252832e-05	0.00012241696744189
MGAT2	-0.0810476991484997	0.000569589313921505	0.000759941278549095
MGAT3	-0.750900664401293	0.00050795968101148	0.000680009810829355
MGAT4A	1.09136907191636	4.08964542322596e-83	1.02425169624694e-81
MGAT4B	0.373138153972009	4.1006406548654e-26	1.3536978717193e-25
MGAT5	-0.16555360074996	0.000583638424774283	0.000778201828667537
MGAT5B	0.0529374868413049	0.0608197604967863	0.0705036288656335
MGEA5	0.241237260090501	4.87463307986179e-16	1.10986532259217e-15
MOGS	-0.21987429000734	9.23475794678595e-10	1.64225689545979e-09
MPI	-0.208654415719877	9.61850744696968e-08	1.56341061552854e-07
MUC13	3.01045780544923	9.28621244597069e-38	4.66702054935122e-37
MUC1	2.84127317989917	1.4537374039078e-120	2.91270826246967e-118
MUC15	1.22309034900588	1.12757199266982e-15	2.54112164577776e-15
MUC16	1.57476950920479	3.55311245096329e-20	9.42999307676182e-20
MUC20	0.153296701038753	2.54147967123756e-13	5.2280376481433e-13
MUC21	4.6554235840767	7.1217734096409e-95	3.13838384242445e-93
MUC4	0.250862944269409	4.30974774111162e-06	6.46591247061545e-06
MUC5B	3.76727205602065	6.03003299589533e-52	4.95425400925747e-51
NAGK	-0.270489525501431	2.03235532296988e-14	4.35479872212583e-14
NAGLU	0.362419458618614	8.63638558384482e-18	2.0989643565977e-17
NANP	-0.363512440623828	9.89481420536006e-23	2.87711635185653e-22
NANS	0.345682116165025	3.89722867266802e-13	7.9462218811645e-13
NDST1	0.0323429799294071	0.135554868190781	0.152127184787369
NDST2	-0.0113505738507223	0.90076956430362	0.909362730452838
NEU1	0.466610011040573	5.03912404036979e-25	1.60361958819646e-24
NEU3	-0.213433891488576	0.000199766598256534	0.000274496403804036
NPL	-1.19254191052044	1.59093275249297e-53	1.39643378923551e-52
OGT	0.425609420706362	3.70117330229822e-16	8.48992996697227e-16
OVGP1	1.74749553773092	2.25523442239121e-69	3.45810282298702e-68
PGM1	0.34396714047544	1.62527567944556e-18	4.05563228745074e-18
PIGA	0.438979993116583	1.3053605785489e-10	2.40240703170291e-10
PIGB	0.196029547049929	6.21262571173177e-07	9.71660351479948e-07
PIGC	0.027518777708916	0.0232060809886403	0.0278639855386574
PIGH	-0.142703196770864	2.85822309405052e-05	4.11521686636937e-05
PIGM	0.505223701274541	1.27805743964395e-36	6.17734613880014e-36
PIGP	0.270851807819543	5.37653434967877e-08	8.83951659437888e-08
PIGQ	0.524885287655699	1.31576907613702e-31	5.31936021175974e-31
PIGV	0.257758841872954	6.32716222189079e-10	1.13269319404757e-09
PIGZ	-0.677571074899681	7.10628369997163e-17	1.67929116464025e-16
PMM1	0.521805443179982	6.86162405706111e-09	1.17517238096031e-08
PMM2	0.115024664614898	0.0066789253239414	0.00832898015293506
POFUT1	-0.580196771741496	6.93195061293481e-53	5.91182870945354e-52
POFUT2	0.218122072901154	2.71892104246824e-11	5.14704289558709e-11
POMGNT1	-0.0947073152745905	0.00700727866941196	0.00872252953655181
POMT1	0.335794661597247	1.62010922453667e-26	5.43787833752792e-26
POMT2	-0.0233369770871241	0.523398433042744	0.550469502612913
PSAP	0.181174537760829	7.01712707563558e-07	1.09497786672457e-06
RENBP	0.526657067380969	9.53522563982353e-10	1.69468758946929e-09
RFNG	0.204310536283452	1.05545459519556e-08	1.79293649129591e-08
RFT1	0.0644798659432459	0.126868866721326	0.142752411847351
RPN1	-0.356554365011172	1.03716775897939e-25	3.37568115966715e-25
RPN2	-0.106347667498414	4.66085703454237e-05	6.6399979766845e-05
SGSH	0.482767353734237	2.58082034829801e-35	1.18963151453602e-34
SLC33A1	-0.509571579630363	5.5553935986996e-42	3.24197668379258e-41
SLC35A1	0.852272019906247	5.21400155010764e-64	6.58410094903088e-63
SLC35A2	0.210291411679361	0.00455359003359175	0.00574291208013287
SLC35A3	0.146365095757644	0.0028476791821458	0.00364311894007363
SLC35B1	0.207024849993768	6.72227093382411e-10	1.20156494971541e-09
SLC35B2	0.281359046967156	7.37387496028907e-14	1.54737074470415e-13
SLC35B3	0.114675724235457	6.07903900903111e-05	8.60166847351323e-05
SLC35C1	0.677430150577696	4.20866669468032e-40	2.30900454256886e-39
SLC35D1	-0.100969140427137	0.0244059228694224	0.0292579021107946
SLC35D2	0.302677900555421	6.96043394980327e-16	1.57735546619957e-15
ST3GAL1	0.125076108548583	0.540560296407593	0.567486347220686
ST3GAL2	0.13942367603147	2.789477857974e-05	4.01931956772224e-05
ST3GAL3	-0.432556276813987	1.17110624417315e-14	2.53576563849999e-14
ST3GAL4	0.300735049089437	0.00278306869491546	0.0035637983194286
ST3GAL5	2.48029295537393	1.03488726644112e-112	1.10292559949012e-110
ST3GAL6	0.376924593207648	1.07862974422496e-07	1.74793153957387e-07
ST6GAL1	0.617686623267272	1.88506642415052e-28	6.78488458819398e-28
ST6GAL2	-1.24686076290053	2.61658482518874e-11	4.95831275764327e-11
ST6GALNAC1	1.40602678950836	1.10544149335936e-40	6.18676697233188e-40
ST6GALNAC2	-2.32389573685177	3.78391817441833e-109	3.2491964803991e-107
ST6GALNAC3	0.459834282134519	1.97365250695827e-19	5.08627614852718e-19
ST6GALNAC4	0.954973140812067	1.08174838863055e-39	5.85148777392057e-39
ST6GALNAC5	0.492617446728751	0.000187524044193276	0.000258288158761902
ST6GALNAC6	0.480214905750109	6.56524402275531e-29	2.40448262076393e-28
ST8SIA1	-0.258190249764511	0.456882614921827	0.484583219539123
ST8SIA4	0.96818184672647	2.31007606572168e-41	1.32494324578624e-40
STS	1.5626547239943	3.67392378489177e-85	1.00561116057502e-83
STT3A	0.0680527701714437	0.173193197357753	0.19235581498115
STT3B	0.178373478714596	1.80017915690524e-06	2.75471407238442e-06
SULF1	-0.210084846314037	2.36383205991357e-05	3.41879734016566e-05
SULF2	-1.63760717305777	6.8557586494223e-64	8.58512376873908e-63
TMTC1	-1.6838409905063	4.37938225443923e-57	4.41078935237656e-56
TMTC2	-0.146402694018156	0.266413099549107	0.290079678785917
TMTC3	-1.38172978462104	2.44036823728541e-116	3.78055809295752e-114
TMTC4	0.22204257198594	2.05701462653832e-07	3.28907839891374e-07
TPST1	-0.663803969063274	2.22554655437617e-32	9.23592600734899e-32
TPST2	-0.496414493233462	2.19375767670528e-28	7.88085025289271e-28
TSTA3	0.361306354921538	1.03424708530157e-09	1.8355534369702e-09
TUSC3	-0.586711005702366	5.80956378998784e-23	1.70575058757615e-22
UAP1	0.32799618472061	9.12125280638069e-17	2.14532893913731e-16
UGCG	0.00318662533836674	0.843183333928968	0.855942441326123
UGDH	0.324988369001548	0.688213674558785	0.710482748529463
UGP2	0.109497533769159	5.68821423777629e-12	1.10506522755093e-11
UGT1A1	-0.774146280356531	1.08868189871334e-51	8.8766266369861e-51
UGT8	-0.516610365029252	1.06340904500821e-08	1.80604065544059e-08
UST	-1.4631801383596	7.63116303312307e-71	1.24239964137314e-69
UXS1	0.104666548170991	0.00237034007651996	0.00304905840865138
WBSCR17	0.625732561673485	1.28672629870479e-19	3.34584462547791e-19
XYLT1	0.144732232114262	0.00791488773834089	0.00982219985498791
XYLT2	-0.311240411324823	2.551127274206e-11	4.83488328282174e-11
