# Supplementary material for: Analysis of cancer-associated glycosyltransferases reveals novel targets of non-small cell lung cancer pathogenesis
Source: Front Oncol. 2025 Jul 11;15:1601368. doi: 10.3389/fonc.2025.1601368 (PMC12290921; doi:10.3389/fonc.2025.1601368)
Supplement: Supplementary Table 5 — Key clinical characteristics of the patient cohort. [file DataSheet5.xlsx]

## Sheet: TCGA
Characteristic	TCGA LUAD samples (n=522)	TCGA LUSC samples (n=504)
Age
Median (range)	66 (33-88)	68 (39-90)
Sex
Female	280 (54%)	131 (26%)
Male	242 (46%)	373 (74%)
Stage of disease
I	279 (53%)	245 (49%)
II	124 (24%)	163 (32%)
III	85 (16%)	85 (17%)
IV	26 (5%)	7 (1%)
Unknown	8 (2%)	4 (1%)
Ever smoker
Yes	433 (83%)	474 (94%)
No	75 (14%)	18 (3.6%)
Unknown	14 (3%)	12 (2.4%)
treatment status
Neoadjuvant therapy	3 (0.6%)	3 (0.6%)
Adjuvant therapy	454 (87%)	429 (85%)
Palliative	13 (2.5%)	9 (1.8%)
Consolidation Therapy	0 (0%)	1 (0.2%)

## Sheet: Single-cell dataset
Characteristic	Salcher et al LUAD samples (n=163)	Salcher et al LUSC samples (n=72)
Age
Median (range)	64 (35-90)	70 (42-86)
Sex
Female	82 (50%)	18 (25%)
Male	73 (45%)	54 (75%)
Missing	8 (5%)	0 (0%)
Stage of disease
I	80 (49%)	12 (17%)
II	22 (13%)	26 (36%)
III	20 (12%)	8 (11%)
III or IV	18 (12%)	22 (31%)
IV	22 (13%)	4 (5%)
Missing	1 (1%)	0 (0%)
Ever smoker
Yes	83 (51%)	39 (54%)
No	50 (31%)	5 (7%)
Missing	30 (18%)	28 (39%)

## Sheet: IHC samples
Characteristic	LUAD samples (n=5)	LUSC samples (n=5)
Age
Median (range)	74 (56-89)	73 (66-79)
Sex
Female	3 (60%)	0 (0%)
Male	2 (40%)	5 (100%)
Stage of disease
III	5 (100%)	5 (100%)
Ever smoker
Yes	4 (80%)	5 (100%)
No	1 (20%)	0 (0%)
treatment status
pre-treatment	5 (100%)	5 (100%)

## Sheet: ELISA test
Characteristic	LUAD samples (n=20)	LUSC samples (n=16)
Age
Median (range)	64 (46-83)	70 (57-87)
Sex
Female	6 (30%)	7 (44%)
Male	13 (65%)	9 (56%)
Missing	1 (5%)	0 (0%)
Stage of disease
Advanced	19 (95%)	15 (94%)
Missing	1 (5%)	1 (6%)
Ever smoker
Yes	18 (90%)	16 (100%)
No	1 (5%)	0 (0%)
Unknown	1 (5%)	0 (0%)
treatment status
pre-treatment	3 (15%)	6 (37.5%)
during	9 (45%)	2 (12.5%)
post-treatment	0 (0%)	2 (12.5%)
Unknown	8 (40%)	6 (37.5%)
